# Supplementary material for: Bacterial filamentation as a mechanism for cell-to-cell spread within an animal host
Source: Nat Commun. 2022 Feb 4;13:693. doi: 10.1038/s41467-022-28297-6 (PMC8816909; doi:10.1038/s41467-022-28297-6)
Supplement: Supplementary file 4 — Source data [file 41467_2022_28297_MOESM4_ESM.xlsx]

## Sheet: Figure 1e-h
Figure 1e														Figure 1f					Figure 1h
	Life span (JU1501)														Brood size				Filament length (mm)
Days	Uninfected						Infected								Uninfected	Infected			WT
1	100	100	100	100	100	100	100	100	100	100	100	100			196	1			Replicate 1	Replicate 2
2	100	100	100	94.1	100	100	66.7	82.3	60	75	88.2	72.2			219	0			58.202	71.772
3	100	100	100	94.1	100	100	0	0	0	40	43.7	27.8			177	0			54.852	55.649
4	100	93.3	100	94.1	100	100				10	6.3	0			205	2			55.246	55.739
5	88.2	73.3	82.4	94.1	100	100				0	0	0			247	1			34.352	79.206
6	58.8	60	47.1	64.3	84.2	84.2									221	2			28.095	53.223
7	23.5	40	23.5	42.9	33.3	47.3									244	2			42.746	28.717
8	0	0	0	14.3	5.6	21.2									234	1			46.608	40.429
9	0	0	0	0	0	0									197	0			41.551	62.039
															199	0			40.781	46.811
Figure 1g															231	0			38.906	30.157
	Unblinded														185	8			29.934	28.894
	24 hpi	16 hpi	38 hpi	48 hpi	16 hpi	38 hpi	24 hpi	48 hpi							203	2			22.691	50.771
short filaments	21	41	5	3	55	12	44	3							178	4			31.193	38.508
long filaments	72	12	26	4	8	49	70	17							121	0			22.161	72.884
filled coccobaccili	4	0	117	102	0	128	13	53							139	1			15.135	60.681
total	97	53	148	109	63	189	127	73							17	0			15.344	58.904
															130	4			11.749	61.517
WT time course															200	2			64.009	65.415
time (hpi)	short filaments		long filaments		coccobacilli-filled										226	0			77.409	39.726
0	0	0	0	0	0	0									248	0			29.581	71.81
16	0.773585	0.873016	0.226415	0.126984	0	0									140	0			31.469	18.582
24	0.216495	0.346457	0.742268	0.551181	0.0412371	0.102362									189	0			41.167	42.13
38	0.0337838	0.0634921	0.175676	0.259259	0.790541	0.68254									219	0			17.929	55.034
48	0.0275229	0.0410959	0.0366972	0.232877	0.93578	0.726027									226	0			16.446	46.173
															209	0			16.149	91.301
															197	0			33.146	64.091
															217	0			13.055	53.702
															174	0			14.226	46.401
															164	0			48.793	52.328
															173	0			51.396	45.846
															180	0			28.657	49.218
															190	0			32.128	27.348
															155	0			30.034	31.906
															77	0			30.091	19.647
															266	0			64.194	82.309
															152	0			44.456	21.191
															178	0			33.452	24.031
															157	0			18.87	20.688
															166	0			47.469	40.853
														total number of progeny	7446	30			50.943	54.457
														total number of parent animals	40	40			50.103	129.835
																			40.634	97.725
																			49.149	71.354
																			100.112	42.343
																			102.795	52.507
																			72.612	48.668
																			89.092	49.226
																			75.332	82.502
																			23.65	50.339
																			25.095	49.483
																			23.056	30.019
																			56.929	56.803
																			43.443	53.471
																			51.99	85.016
																			29.087	48.934
																			39.99	62.071
																			55.105	83.369
																			34.251	96.052
																			26.781	84.225
																			18.556	88.562
																			32.101	54.556
																			104.783	38.429
																			115.565	52.127
																			68.551	59.471
																			95.551	55.631
																			51.28	67.916
																			57.987	51.55
																			113.487	51.064
																			74.528	82.377
																			101.136	86.635
																			55.529	52.947
																			68.234	41.144
																			48.202
																			52.296
																			80.766
																			75.961
																			57.118
																			51.658
																			71.721
																			58.644

## Sheet: Figure 3g
Figure 3g
Replicate	Image	No. of clear intracellular events (single/short)	No. of clear intracellular events (filaments)	Portion of filaments that are clearly intracellular (mm)	No. of ambiguous events (trace the actin staining)	Percent of intracellular events for each worm	Percent ambiguous for each worm	Percent of intracellular events	Total number of events
1	1	12	2	14.16, 11.69	1	93.3	6.7	92.4	436
	2	2	0		0	100	0
	3	5	0		0	100	0
	4	9	4	16.75, 20.9, 18.95, 30.18	3	81.3	18.7
	5	4	2	11.01, 7.92	0	100	0
	6	1	3	33.63, 17.96, 26.37	1	80	20
	7	3	6	22.20, 37.07, 18.69, 12.28, 11.33, 14.58	1	90	10
	8	11	0		2	84.6	15.4
	9	8	4	13.59, 14.92, 26.16, 5.63	5	70.6	29.4
	10	10	10	31.68, 19.31, 22.92,19.31,27.97,12.72,23.10, 26.88, 29.54, 31.72	2	90.9	9.1
	11	4	5	22.30, 31.68, 12.33, 20.88, 24.33	1	90	10
	12	10	2	15.6, 19.69	1	92.3	7.7
	13	3	5	9.1, 13.73, 8.75, 17.58, 9.28	0	100	0
	14	15	4	31.81, 12.31, 8.09, 10.09	0	100	0
	15	8	3	16.36, 14.56, 9.93	1	91.7	8.3
	16	8	1	7.16	0	100	0
	17	8	4	18.41, 25.17, 15.86, 23.39	1	92.3	7.7
	18	21	9	27.69, 41.23, 11.34, 11.07, 14.20, 11.88, 9.02, 18.39, 13.89	1	96.8	3.2
	19	21	3	9.49, 8.31, 6.49	4	85.7	14.3
	20	6	6	18.88, 16.66, 23.58, 14.66, 17.36, 18.98	0	100	0
	21	9	5	19.14, 12.88, 10.04, 20.5, 10.56	2	87.5	12.5
	22	21	6	27.21, 39.74, 45.05, 37.51, 29.23, 32.02	4	87.1	12.9
	23	12	1	15.69	0	100	0
	24	11	14	21.71, 22.51, 22.55, 17.43, 15.53, 16.6, 22.06, 51.89, 53.13, 36.78, 29.46, 20.24, 28.42, 13.99	1	96.2	3.8
	25	0	11	57.89, 35.83, 34.02, 27.24, 39.61, 61.38, 33.20, 23.40, 49.03, 41.93, 67.33	2	84.6	15.4
	26	7	10	22.68, 15.93, 17.14, 22.26, 16.10, 14.51, 22.75, 15.85, 33.37, 25.16	0	100	0
	27	6	16	10.19, 9.42, 20.32, 23.21, 16.86, 36.65, 23.25, 23.80, 16.38, 40.17, 24.72, 10.74, 14.33, 21.99, 26.08	0	100	0
	28	0	5	72.43, 45.46, 24.48, 42.29, 49.75	0	100	0
	29	0	15	57.49, 72.67, 57.00, 42.32, 54.21, 59.03, 62.6128.05	0	100	0
	30	0	12	26.17, 29.12, 40.16, 37.61, 32.12, 45.12, 29.49, 29.67, 21.27, 40.17, 26.65, 17.51	0	100	0
2	1	0	9	26.12, 47.23, 60.58, 35.01, 51.70, 48.30, 43.88, 19.24, 17.18	0	100	0	91.3	480
	2	0	7	21.96, 25.32, 25.91, 28.85, 14.46, 15.96, 21.34	2	77.8	22.2
	3	6	6	25.55, 25.17, 22.76, 14.27, 11.48, 9.46	0	100	0
	4	4	3	14.37, 19.96, 11.45	0	100	0
	5	0	10	30.95, 46.38, 43.72, 29.84, 16.56, 24.84, 26.97, 26.23, 15.50, 21.16	0	100	0
	6	0	10	48.18, 17.62, 27.98, 17.73, 17.09, 19.29, 22.41, 34.87, 35.54, 28.54	1	90.9	9.1
	7	8	9	26.32, 15.94, 16.11, 23.11,	2	89.5	10.5
	8	3	13	24.49, 33.58, 16.79, 44.43, 37.09, 14.24, 34.20, 18.76, 39.02, 39.75, 42.12, 26.02, 28.10	4	80	20
	9	9	16	39.16, 45.50, 6.31, 19.44, 35.06, 48.60, 29.23, 16.83, 14.22, 18.88, 24.49, 49.50, 39.25, 33.34, 10.55, 27.30	3	89.3	10.7
	10 (3 worms)	36	21	11.72, 22.16, 16.87, 15.78, 16.80, 10.03, 24.30, 17.10, 17.86, 8.94, 31.35, 27.58, 22.12, 26.92, 9.06, 12.11, 10.04, 10.81, 27.07, 28.09, 9.37	3	95	5
	11	7	7	27.12, 34.23, 35.40, 61.48, 12.95, 18.56, 39.35	4	77.8	22.2
	12	9	4	13.21, 13.98, 16.88, 10.40	2	86.7	13.3
	13	6	12	53.66, 27.39, 25.01, 29.54, 37.45, 35.15, 47.78, 40.11, 27.49, 19.95, 21.07, 19.30	0	100	0
	14	4	12	10.76, 12.12, 10.44, 14.27, 30.81, 17.88, 18.93, 17.77, 36.89, 27.38, 29.64, 22.88	2	88.9	11.1
	15	10	19	22.85, 20.10, 40.35, 32.47, 26.53, 18.38, 19.17, 32.00, 16.66, 20.47, 16.30, 35.40, 19.60, 17.61, 27.45, 18.52, 35.12, 19.24	4	87.9	12.1
	16	12	3	30.56, 16.08, 17.47	0	100	0
	17	5	7	15.75, 13.65, 16.67, 25.91, 28.82, 29.27, 17.03	5	70.6	29.4
	18	9	10	16.87, 9.38, 21.38, 11.66, 19.85, 22.15, 7.16, 24.24, 21.17, 21.22	0	100	0
	19	12	13	32.77, 35.61, 24.74, 34.06, 22.60, 37.69, 30.92, 25.76, 32.91, 39.57, 30.55, 27.95, 39.70	0	100	0
	20 (3 worms)	15	11	9.37, 9.15, 24.85, 27.63, 12.35, 37.14, 16.50, 29.20, 30.48, 21.67, 24.95	5	83.9	16.1
	21	6	4	17.29, 17.54, 17.47, 13.94	1	90.9	9.1
	22	3	4	25.50, 20.54, 18.51, 11.60	0	100	0
	23	16	4	8.65, 9.38, 7.61, 10.19	1	95.2	4.8
	24 (2 worms)	10	13	8.03, 15.45, 13.86, 29.64, 13.47, 23.57, 20.50, 25.77, 9.46, 25.84, 18.24, 10.46, 11.72	0	100	0
	25	8	13	23.25, 19.72, 18.84, 9.32, 14.60, 13.90, 13.05, 7.59, 27.30, 19.12, 24.71, 29.89, 29.76	3	87.5	12.5

## Sheet: Figure 4c
Figure 4c
	WT		LUAb7 (R17C)
	Rep 1	Rep 2	Rep 1	Rep 2
LB	2.5	4.1	2	2.3
TB + Cefo	55	49	11.5	10.8

## Sheet: Figure 4d
Figure 4d
OD600 (after substracting blank)
	WT		LUAb7 (R17C)
Time (hr)	1st replicate	2nd replicate	1st replicate	2nd replicate
1	0.096633	0.165425	0.098607	0.177575
2	0.098747	0.187017	0.10668	0.207408
3	0.108133	0.206983	0.117207	0.230508
4	0.12018	0.225517	0.132507	0.251042
5	0.14078	0.241767	0.151813	0.26895
6	0.159747	0.257625	0.171087	0.286275
7	0.176587	0.271192	0.190113	0.308058
8	0.19314	0.286158	0.20726	0.327167
9	0.21904	0.299983	0.227167	0.342642
10	0.221613	0.313667	0.25134	0.35865
11	0.23436	0.328142	0.270693	0.374575
12	0.251507	0.3455	0.283827	0.391167
13	0.27354	0.3655	0.297507	0.407583
14	0.299053	0.385283	0.312867	0.423117
15	0.312727	0.406683	0.327673	0.437492
16	0.336633	0.427608	0.34212	0.451833
17	0.35996	0.444558	0.356773	0.463492
18	0.3961	0.467508	0.371593	0.478633
19	0.41706	0.485617	0.386233	0.495083
20	0.44316	0.503042	0.40114	0.508258
21	0.464207	0.520933	0.41582	0.521508
22	0.488233	0.534917	0.43052	0.535175
23	0.516687	0.550433	0.44578	0.547892
24	0.534073	0.566358	0.4607	0.56065
25	0.55428	0.577775	0.475807	0.574133
26	0.58812	0.589108	0.4903	0.581933
27	0.594407	0.60615	0.504333	0.593025
28	0.614133	0.613617	0.51806	0.601567
29	0.622973	0.624458	0.531393	0.613467
30	0.626707	0.630975	0.542793	0.620533
31	0.649367	0.644658	0.55538	0.627383
32	0.661973	0.666125	0.56692	0.633075
33	0.68042	0.665417	0.578947	0.646208
34	0.698747	0.672217	0.588253	0.653083
35	0.73176	0.687592	0.59878	0.651625
36	0.731127	0.695758	0.606233	0.659325

## Sheet: Figure 4e
Figure 4e
	Number of intestinal nuclei a contiguous infection event passes by
	Replicate 1												Replicate 2
LUAb6	w1	3	4	6	7	7	8						8	6	10	6
	w2	4	4	7	7	4	5						3	4	6	5	6
	w3	2	2	4	4								4	4
	w4	2 (fo)	2 (fo)	4	1 (fo)								8	5	4	5	6	9	7
	w5	4	4	5	11	7							2	2	3
	w6	2	2	2	3	2	2						5	4	5	6	8	10	11	7
	w7	5	4	6	9	9							5	6	4	4	3
	w8	2	3	9	6								4	13	3	3
	w9	6	5	4	9	5							10	8	10	8	7	6	8
	w10	7	9	10	12	8							8	6	8	8	8	8
	w11	3	3	3	3 (fo)								6	10	8	7	4	5
	w12	7	5	8	6	6							10	11	12	11	10	7	7	3
	w13	4	2	6	4	8							2	1
	w14	7	9	11	12	12	5						5	5	6	3	8	9	4
	w15	15	5	6	5	5	10	6					9	12	6	7
	w16	6	9	8	4	7	5						nucleus staining was not good to quantify
LUAb7	w1	2 (fo)	1 (fo)	1	2 (fo)								1 (fo)	1 (fo)	2 (fo)	3 (fo)	1 (fo)
	w2	2 (fo)	2 (fo)	1	1 (fo)	1 (fo)							3 (fo)	3 (fo)	1 (fo)	1 (fo)
	w3	2 (fo)	2 (fo)	1 (fo)	1	1 (fo)							2 (fo)	2 (fo)	2 (fo)
	w4	3 (fo)	4 (fo)	3 (fo)	2 (fo)	2							1 (fo)	1 (fo)	2 (fo)	2 (fo)	2 (fo)	2 (fo)
	w5	3 (fo)	3 (fo)	2 (fo)	3 (fo)	2 (fo)	1 (fo)						1 (fo)	1 (fo)	2 (fo)	2 (fo)	1 (fo)
	w6	1 (fo)	1 (fo)	1 (fo)									4 (fo)	1 (fo)	2 (fo)	1 (fo)	3 (fo)
	w7	2 (fo)	1 (fo)	2 (fo)	1								2 (fo)	2 (fo)	3 (fo)	1 (fo)	2 (fo)
	w8	2 (fo)	3 (fo)										1 (fo)	1 (fo)	2 (fo)
	w9	2 (fo)	1 (fo)	2 (fo)	1 (fo)								2 (fo)	3 (fo)	4 (fo)	1 (fo)
	w10	1 (fo)	3 (fo)	3 (fo)	2 (fo)								2 (fo)	2	3 (fo)
	w11	1	1	3 (fo)	2 (fo)	3 (fo)	3 (fo)	1 (fo)					2 (fo)	2 (fo)	1 (fo)	1
	w12	2 (fo)	2 (fo)	1 (fo)									1 (fo)	1 (fo)	1 (fo)
	w13	1 (fo)	2 (fo)	1 (fo)	3 (fo)	1							2 (fo)	2 (fo)	1 (fo)
	w14	2 (fo)	3 (fo)	1 (fo)									1 (fo)	1 (fo)	2	1 (fo)	1 (fo)
	w15	3 (fo)	2 (fo)	2 (fo)	2 (fo)	3 (fo)	2	2 (fo)					1 (fo)	1 (fo)	1 (fo)	1 (fo)	1 (fo)	1 (fo)
LUAb11	w1	9	5	6	4								11	6	7	9
	w2	5	6	5	10	10	7						15	13	6	8	7	8	7	7
	w3	5	4	7	12	5							13	8	6	7	6	7
	w4	8	6	6									13	13	7	6
	w5	7	5	9	4								7	4	5	6
	w6	12	8	7	6	6	7	7					2	5	6	3
	w7	4	6	9	12	8							8	10	6
	w8	3	4	4	4	3							4	4	4	2	6
	w9	8	5	4									7	5	6	4
	w10	8	6	7	6	4	4	4					6	4	10
	w11	5	10	8									14	14	7	8	3	3
	w12	11	14										4	5	8	8
	w13	9	7	6	7	6							4	3	4	4	5	5	6
	w14	10	7	8	6	8	6						8	8	9	9	6	6	6
	w15	10	9	9	11	10							7	5	9	5	6
	fo: infection focus

## Sheet: Figure 5b
Fig. 5b								Fig. 5b
	Cell size (mm)								Percent of filaments (>4 mm)
	LB-b6	TB-b6	LB-b7	TB-b7	LB-b11	TB-b11			LB		TB
Replicate 1	2.894	2.384	1.632	0.816	1.52	3.261			1st rep	2nd rep	1st rep	2nd rep
	2.495	2.799	1.219	0.625	2.67	2.311		b6	4	3.333	16.6667	29.3333
	4.285	1.968	1.131	0.963	1.302	2.765		b7	0	0	0	0
	1.244	2.511	1.718	0.804	1.211	1.539		b11	1.3333	0	34	28.6667
	2.073	1.688	0.963	1.002	1.265	6.538
	1.646	4.29	1.024	1.475	1.518	3.113
	1.382	3.481	1.324	0.56	1.073	3.053
	1.626	2.024	1.584	1.091	1.131	3.766
	2	2.956	1.688	1.2	2.326	3.671
	1.323	2.229	0.967	1.789	1.665	3.94
	0.989	2.086	1.131	1.442	1.154	1.961
	2.794	2	1.265	1.32	1.682	1.842
	2.358	5.822	1.165	1.312	2.375	2.173
	1.285	5.399	0.824	0.8	1.688	2.731
	1.634	3.341	1.2	1.119	2.114	1.908
	2.346	3.682	1.397	0.582	2.458	1.723
	1.776	2.332	1.252	1.012	1.602	1.252
	1.57	4.051	1.088	0.933	2.006	2.725
	1.818	2.188	0.933	0.973	1.688	3.17
	1.23	3.42	0.759	1.755	1.25	3.375
	1.827	3.213	1.319	1.302	1.374	2.818
	1.492	7.405	2.04	1.024	1.131	1.242
	2.302	1.324	1.137	1.62	1.324	5.442
	2.84	1.154	1.731	1.495	1.58	4.622
	1.091	2.909	1.537	0.759	1.475	2.332
	2.057	5.336	0.865	1.145	2.419	3.693
	1.903	8.976	0.963	2	1.114	3.19
	2.032	3.078	0.884	0.85	1.36	3.741
	1.313	6.093	0.738	1.252	1.076	6.834
	2.872	2.002	1.2	0.466	0.824	5.761
	1.785	1.6	0.963	1.203	1.043	3.425
	3.203	2.53	0.967	1.469	1.469	3.477
	2.011	1.735	0.716	0.977	2.1	3.826
	1.968	5.796	0.804	1.073	1.165	4.374
	1.238	3.201	0.72	1.282	1.145	2.831
	1.091	2.421	1.076	0.716	1.131	2.93
	1.219	3.165	1.649	1.024	4.343	3.185
	1.019	3.236	0.85	1.688	1.528	4
	3.349	3.066	1.131	1.154	1.424	4.298
	2.329	2.419	1.282	1.002	2.421	3.757
	2.663	3.188	0.865	1.265	1.36	4.124
	1.692	4.327	1.111	0.72	1.088	5.45
	5.754	3.922	0.755	1.165	2.005	3.437
	1.79	2.498	1.25	1.012	3.509	3.985
	1.06	2.707	1.137	1.369	0.724	2.407
	1.499	1.907	1.2	1.018	0.609	3.503
	2.058	1.935	1.431	0.804	1.826	2.485
	1.527	2.277	1.114	1.04	1.369	1.62
	1.06	1.46	1.221	1.774	1.111	1.576
	0.592	3.61	1.608	1.925	1.067	3.225
	0.75	2.846	1.088	0.88	1.189	4.777
	2.769	1.576	1.518	1.131	1.29	2.977
	1.674	2.596	1.012	0.64	1.36	1.71
	1.854	3.265	1.154	1.024	1.181	2.354
	0.69	3.091	0.738	1.189	2.264	1.488
	0.805	1.369	0.915	1.088	2.401	3.864
	1.262	2.464	1.111	0.609	1.572	6.769
	2.408	3.036	1.578	1.224	0.884	2.875
	1.674	1.002	1.219	1.305	1.203	3.601
	2.278	1.888	0.724	1.362	2.056	6.895
	2.645	1.602	0.8	0.724	1.902	4.572
	1.715	2.867	1.798	0.884	1.608	3.503
	2.034	1.154	1.747	0.963	1.576	2.702
	4.56	7.448	0.788	0.977	1.224	2.786
	2.425	5.953	1.221	1.424	2.197	3.343
	3.473	1.024	0.967	1.043	1.897	2.731
	4.293	3.039	1.62	0.487	1.367	4.34
	2.446	2.433	1.312	1.46	1.572	2.223
	3.277	0.577	1.067	1.052	1.283	2.721
	3.449	2.442	0.716	1.221	1.727	3.908
	1.422	1.189	1.861	0.894	2.68	2.674
	2.299	2.1	0.792	1.024	1.576	3.791
	1.698	2.624	1.902	0.894	1.62	1.537
	1.23	1.805	1.415	1.154	1.776	3.418
	2.243	7.225	0.8	0.973	1.002	3.586
	2.477	2.094	1.469	1.62	2.231	3.784
	2.603	3.471	0.738	1.245	1.649	2.201
	0.864	2.791	1.012	1.509	1.201	2.552
	1.346	2.481	1.442	1.397	1.602	4.094
	3.9	1.522	1.362	0.738	3.21	4.231
	2.09	1.376	1.29	0.835	1.908	4.457
	2.408	5.725	1.488	1.572	2.407	2.153
	2.232	1.043	0.724	1.584	1.471	2.779
	1.499	2.112	1.043	1.002	1.776	4.176
	1.346	4.982	0.804	0.912	1.518	4.074
	3.385	2.631	1.36	1.62	1.948	7.76
	2.341	1.252	1.471	1.539	2.082	3.606
	1.028	1.29	1.012	1.469	2.254	2.64
	1.914	1.948	1.076	1.747	1.203	3.473
	1.184	1.219	1.076	1.189	1.873	2.99
	1.313	2.674	1.145	1.145	2.701	2.611
	1.939	1.471	1.46	1.282	1.415	5.244
	1.692	4.731	0.679	1.165	2.664	6.38
	0.979	1.399	1.252	1.067	2.809	5.412
	0.817	2.154	0.788	1.189	1.292	1.798
	1.219	2.303	0.967	0.912	1.154	4.966
	2.201	3.066	1.219	1.502	0.85	4.966
	1.241	1.29	1.471	0.738	1.224	4.53
	0.75	1.331	0.894	1.067	2.526	3.544
	1.499	4.118	1.588	0.96	2.56	3.761
	2.504	1.575	0.894	0.865	2.381	3.601
	2.209	5.035	1.302	1.842	2.154	4.869
	3.092	3.309	1.381	0.688	1.71	5.631
	3.329	1.868	1.088	0.537	1.219	3.655
	1.209	2.43	1.397	0.724	0.963	5.694
	1.222	2.397	1.088	1.594	1.312	3.062
	0.829	4.902	0.933	0.905	2.454	2.065
	2.864	3.044	1.024	1.471	2.118	3.791
	3.227	2	1.424	1.189	1.545	3.396
	2.781	1.81	1.052	0.684	2.118	2.002
	1.384	1.442	1.221	1.824	1.399	7.307
	2.783	3.049	1.2	1.242	0.894	6.044
	2.648	3.336	1.265	0.8	3.586	6.291
	2.134	1.2	1.043	1.018	2.332	3.652
	3.371	1.37	1.2	2.04	2.454	3.663
	2.329	2.501	0.816	1.834	1.61	4.161
	1.333	2.712	0.977	1.553	1.224	8.252
	4.321	4.521	0.912	1.165	1.25	3.923
	2.052	2.1	2.019	0.759	2.433	4.17
	1.553	4.301	1.376	0.85	2.153	7.046
	2.146	2.405	1.67	0.88	1.522	2.95
	2.765	1.165	1.221	1.602	1.302	2.614
	3.096	6.445	0.963	0.912	2.292	2.077
	0.948	2.994	1.367	1.688	2.326	3.507
	1.041	4.64	1.002	1.131	1.828	4.288
	1.751	1.399	1.908	1.025	1.331	2.492
	2.749	2.051	1.553	1.46	1.688	5.2
	2.027	1.695	1.369	1.067	1.755	3.418
	1.184	3.867	1.756	1.067	1.602	3.923
	0.948	6.303	1.397	0.8	1.553	2.707
	2.008	3.372	0.512	0.963	2.112	4.967
	0.849	3.165	1.539	0.577	1.424	5.996
	0.982	6.429	1.331	2.407	1.024	3.801
	1.403	2.518	1.442	0.905	1.165	5.957
	1.958	3.948	1.114	1.111	2	7.31
	1.914	1.002	1.539	1.319	2.275	4.291
	1.323	1.165	1.189	2.755	1.189	5.55
	2.661	3.477	1.602	2.005	1.927	2.862
	1.834	2.631	1.518	1.539	1.131	3.922
	3.175	1.798	1.935	1.976	1.424	4.945
	2.644	3.057	2.044	0.759	4.385	3.828
	1.265	0.99	1.469	0.96	1.367	3.735
	2.54	3.485	1.331	1.131	1.647	4.615
	1.562	1.043	1.424	0.755	1.842	4.281
	2.732	3.019	1.362	0.824	1.331	5.682
	1.579	1.789	2.065	1.043	2.094	3.649
	2.584	1.236	1.018	0.977	1.25	5.431
	2.341	0.8	1.067	1.12	0.862	4.403
	4.154	1.46	1.902	0.862	2.421	3.921
	2.128	2.014	1.608	1.522	1.961	2.511
	1.805	3.721	1.62	1.073	1.418	2.094
Replicate 2	1.331	2.809	1.688	1.553	1.933	2.92
	1.776	6.341	1.331	1.369	2.471	2.56
	2.161	6.952	1.397	1.282	1.341	1.665
	1.46	1.731	1.002	0.759	1.203	4.083
	1.12	1.36	0.963	0.99	2.504	3.541
	1.539	2.942	1.442	1.553	1.211	1.731
	1.805	3.553	1.043	0.724	1.04	2.674
	1.469	2.173	1.688	0.85	1.265	1.29
	1.219	1.632	1.449	1.312	1.265	3.601
	0.865	2.715	1.211	1.111	1.369	2.04
	0.8	2.176	0.894	3.059	1.076	3.307
	1.245	2.082	1.002	1.415	2.118	2.753
	1.312	2.437	1.123	1.52	2.223	2.868
	1.04	5.528	1.293	2.086	2.303	4.644
	1.242	4.13	1.594	0.936	1.221	2.173
	1.312	4.048	2.002	1.847	1.145	1.933
	0.835	1.189	2.379	1.36	0.912	1.761
	1.762	3.444	1.265	1.265	0.984	3.933
	3.153	3.347	0.977	1.397	1.682	2.855
	2.406	3.801	2.019	1.397	1.302	4.1
	1.2	2.621	1.362	1.04	1.67	3.994
	1.449	7.412	1.731	1.688	1.145	6.201
	2.154	3.149	1.088	1.46	1.292	2.53
	1.442	1.866	1.399	1.682	1.798	5.206
	3.149	1.935	1.649	2.576	3.767	2.706
	1.302	3.747	2.394	1.367	2.645	1.826
	1.424	3.024	1.61	1.111	1.528	1.723
	3.481	4.133	1.319	1.442	1.29	1.908
	1.145	1.976	1.847	1.6	1.319	3.4
	1.424	4.702	0.8	1.46	1.397	3.209
	1.002	3.473	1.292	1.61	1.923	4.814
	1.553	1.883	1.712	1.922	1.866	2.835
	2.513	4.253	0.912	1.594	1.418	2.1
	3.597	5.936	1.449	1.114	1.418	3.188
	2.736	1.449	0.963	1.052	2.442	2.47
	1.224	1.847	1.29	1.62	1.618	2.397
	1.847	1.475	1.539	1.219	1.805	2.387
	1.828	2.442	1.211	0.724	1.189	3.364
	1.002	1.767	1.073	2.126	1.755	2.364
	2.884	6.266	0.894	2.56	1.265	2.006
	3.021	3.494	1.219	2.224	2.154	3.355
	1.265	2.511	0.759	1.935	2.197	4.514
	1.145	4.596	1.224	1.68	2.801	2.1
	1.221	2.935	0.738	1.265	2.275	1.381
	1.948	7.642	0.609	1.937	3.165	3.121
	2.648	2.218	1.431	2.199	2.397	4.86
	1.28	1.076	1.12	1.076	3.532	1.076
	0.977	4.029	1.302	1.682	2.492	0.862
	0.688	2.636	0.72	1.221	1.826	2.526
	1.762	1.012	1.883	1.762	1.767	4.687
	1.189	4.617	1.712	1.2	1.302	1.189
	2.987	3.924	1.902	1.539	1.509	3.48
	1.688	1.824	1.369	1.842	2.258	2.184
	1.836	2.645	1.025	2.481	1.312	1.804
	1.29	5.254	1.67	1.431	1.771	3.897
	1.798	4.222	1.718	1.922	1.302	4.2
	2.407	2.868	2.161	2.08	1.776	3.986
	7.729	6.701	1.154	1.362	1.723	5.383
	3.16	3.289	1.588	1.123	1.29	4.048
	0.912	5.472	1.578	1.369	1.927	3.94
	3.2	3.965	1.539	1.873	1.545	4.204
	2.481	4.794	1.145	2.049	1.265	4.083
	0.963	1.897	1.043	1.475	1.145	3.191
	1.776	1.842	1.221	1.553	3.165	1.842
	2.184	1.866	1.302	1.495	1.442	2.084
	1.488	2.683	1.397	1.154	2.596	3.477
	1.052	3.648	1.073	1.324	2.025	3.121
	1.189	6.954	2.002	2.736	1.755	1.475
	2.354	3.612	0.865	0.99	3.523	3.633
	3.24	2.154	1.62	1.618	2.721	1.814
	2.759	1.608	1.2	1.522	2.277	2.912
	2.33	3.157	1.84	1.756	1.897	3.394
	1.067	1.828	1.381	2.166	0.963	5.247
	2.585	4.099	1.495	1.312	2.04	2.253
	1.376	6.199	1.29	1.29	1.399	2.336
	2.201	4.501	1.712	1.181	1.61	2.32
	1.07	1.756	1.203	1.824	1.145	2.659
	1.024	4.152	1.362	1.553	2.332	3.594
	1.883	2.492	1.088	2.025	3.04	2.207
	1.052	4.657	1.762	1.145	1.701	4.188
	1.828	3.129	1.2	2.934	1.292	4.308
	1.219	3.543	2.762	1.367	1.805	2.53
	1.052	9.048	1.608	2.405	1.469	5.774
	1.211	5.126	1.076	1.6	1.747	2.731
	1.68	3.375	1.789	1.418	1.052	2.882
	1.324	4.851	1.697	1.923	2.266	4.023
	4.795	2.006	0.936	1.883	1.302	2.541
	0.792	3.814	1.397	1.861	2.292	4.504
	1.431	5.647	1.282	2.308	2.176	3.471
	1.518	1.252	1.397	1.553	1.475	4.064
	1.776	3.515	1.539	1.572	3.24	2.605
	1.28	2.362	1.369	1.762	1.883	5.322
	1.28	2.47	1.61	2	3.006	2.336
	1.282	2.275	1.814	2.114	1.553	5.505
	1.12	1.111	1.002	2.24	1.789	2.794
	1.968	3.528	2.154	1.955	2.081	3.201
	1.518	3.049	2	2	1.826	2.511
	2.04	2.484	1.415	2.006	1.25	1.362
	1.904	8.618	1.052	1.902	1.362	1.539
	1.442	1.798	1.189	1.442	1.181	5.585
	2.425	1.252	1.701	2.025	1.282	7.857
	1.265	4.198	1.221	1.12	1.789	2.006
	2.433	4.578	1.114	1.2	1.649	3.237
	2.504	1.528	1.341	1.805	2.354	3.143
	2.973	4.756	1.28	1.776	1.539	1.265
	1.718	2.291	2.4	1.367	1.189	3.656
	2.561	4.267	1.602	1.44	2	3.542
	1.649	5.689	1.145	1.528	0.936	4.018
	1.701	2.58	1.376	1.475	0.963	2.504
	4.08	4.723	1.137	1.649	1.553	7.208
	5.649	3.369	1.61	2.437	2.4	2.512
	1.282	2.126	1.221	2.241	2.868	3.237
	1.362	3.156	1.399	1.302	1.442	5.06
	2.827	2.2	1.442	0.99	2.357	5.198
	1.181	2.659	1.682	3.194	2.379	1.331
	0.936	1.282	1.578	1.145	1.46	2.135
	0.755	2.674	1.36	2.429	2.002	3.455
	2.13	1.165	1.62	1.824	1.576	5.838
	1.367	1.2	1.503	1.747	1.397	2.747
	1.252	2.197	1.803	1.61	2.308	1.976
	1.761	5.394	1.888	1.189	1.594	2.689
	2.576	1.397	1.442	2.184	2.263	1.814
	2.835	1.539	0.884	2.086	1.923	3.28
	1.824	2.484	1.252	1.578	1.292	3.136
	1.431	3.375	1.211	1.61	1.043	1.114
	1.647	1.923	1.847	1.518	3.478	4.35
	1.923	2.353	1.762	1.088	1.067	7.305
	2.859	3.268	1.131	2.201	1.242	2.634
	1.043	2.688	1.397	1.2	2.364	4.431
	1.245	2.176	1.2	1.747	1.539	5.096
	1.073	4.412	1.518	1.495	2.025	2.835
	2.386	1.762	1.154	1.123	2.699	5.41
	1.67	2.8	1.292	1.362	2.839	5.215
	1.469	4.696	2.051	1.847	0.963	1.528
	0.967	2.213	1.265	1.866	3.066	3.515
	2.04	2.501	2.049	1.6	0.894	2.484
	1.145	2.442	1.641	2.828	1.131	3.165
	1.29	4.525	1.798	1.798	1.2	5.444
	1.537	3.712	1.224	1.539	1.747	4.081
	1.632	1.697	2.005	1.29	1.25	2.759
	1.04	1.292	1.866	1.61	1.224	3.088
	1.145	4.066	1.477	1.868	1.897	5.53
	1.2	3.979	1.578	1.36	1.137	4.85
	1.123	4.426	1.99	1.165	2.292	4.638
	4.761	3.268	1.189	1.123	0.977	3.441
	1.114	2.094	1.381	1.324	1.367	6.56
	0.738	2.944	1.776	1.937	2.224	3.757
	1.442	4.491	2	1.762	1.688	4.595
	1.424	2.881	1.961	1.762	1.528	2.112

## Sheet: Figure 5d
Figure 5d																										Figure 5d
		Number of microbe per image										Total number of microbes	Number of filaments (> 4 mm) per image										Total number of filaments	Percent filament		Percent filaments (%)
		Image											Image														Replicate 1		Replicate 2		Replicate 3
		1	2	3	4	5	6	7	8	9	10		1	2	3	4	5	6	7	8	9	10					LB	TB	LB	TB	LB	TB
Replicate 1	b6-LB	338	291									629	6	7									13	2.1		b6	2.1	9.8	2.7	7.7	0.4	7.5
	b6-TB	111	110	92	92	116						521	10	10	12	11	8						51	9.8		b7	0	1.6	1	5.4	0.3	0.7
	b7-LB	498										498	0										0	0		△pgm1	7.7	32	11.7	27.2	0.4	16
	b7-TB	200	246									446	3	4									7	1.6		△pgm2	5.3	6.7	5.8	2.4	1.2	0.7
	△pgm1-LB	253	242	265								760	16	26	17								59	7.8		△pgm1/pgm2	3.9	1.6	2.1	3.6	0.2	0
	△pgm1-TB	231	84	66	68	55						504	83	28	15	20	16						162	32.1		△gtaB	1.9	2.1	3.1	3.4	0.6	0.2
	△pgm2-LB	107	128	110	88	96						529	5	6	4	5	8						28	5.3		△opgH	0	0.5	1	0.6	0.3	0
	△pgm2-TB	31	35	38	53	61	57	30	57	35	21	418	0	1	2	2	5	2	3	3	5	5	28	6.7		Change in percent filaments (TB-LB)
	△pgm1/pgm2-LB	188	196	668								1052	5	8	28								41	3.9			Replicate 1		Replicate 2		Replicate 3
	△pgm1/pgm2-TB	74	62	68	51	55	60	55				425	1	2	0	2	2	0	0				7	1.6		b6	7.7		5		7.1
	△gtaB-LB	424										424	8										8	1.9		b7	1.6		4.4		0.4
	△gtaB-TB	140	143	96	157	133						669	1	3	0	5	5						14	2.1		△pgm1	24.3		15.5		15.6
	△opgH-LB	435										435	0										0	0		△pgm2	1.4		-3.4		-0.5
	△opgH-TB	153	134	141								428	0	0	2								2	0.5		△pgm1/pgm2	-2.3		1.5		-0.2
Replicate 2	b6-LB	560										560	15										15	2.7		△gtaB	0.2		0.3		-0.4
	b6-TB	188	122	130	131							571	10	13	9	12							44	7.7		△opgH	0.5		-0.4		-0.3
	b7-LB	400	355									755	3	5									8	1.1
	b7-TB	285	304									589	15	17									32	5.4
	△pgm1-LB	295	296									591	36	33									69	11.7
	△pgm1-TB	102	132	119	59	99	110					621	29	45	24	17	22	32					169	27.2
	△pgm2-LB	164	157	149	163							633	5	15	6	11							37	5.8
	△pgm2-TB	73	67	80	72	81	77	80				530	0	1	1	2	4	4	1				13	2.5
	△pgm1/pgm2-LB	275	247									522	6	5									11	2.1
	△pgm1/pgm2-TB	104	105	135	133	138						615	6	4	6	2	4						22	3.6
	△gtaB-LB	215	242	195								652	7	8	5								20	3.1
	△gtaB-TB	173	200	224								597	6	7	7								20	3.4
	△opgH-LB	595										595	6										6	1
	△opgH-TB	182	181	173								536	2	0	1								3	0.6
Replicate 3	b6-LB	506										506	2										2	0.4
	b6-TB	48	64	191	138	241						682	2	5	16	15	13						51	7.5
	b7-LB	661										661	2										2	0.3
	b7-TB	562										562	4										4	0.7
	△pgm1-LB	772										772	3										3	0.4
	△pgm1-TB	169	152	185								506	36	29	16								81	16
	△pgm2-LB	236	240	253								729	2	4	3								9	1.2
	△pgm2-TB	387	428									815	1	5									6	0.7
	△pgm1/pgm2-LB	876										876	2										2	0.2
	△pgm1/pgm2-TB	303	267									570	0	0									0	0
	△gtaB-LB	515										515	3										3	0.6
	△gtaB-TB	265	273									538	0	1									1	0.2
	△opgH-LB	621										621	2										2	0.3
	△opgH-TB	342	627									969	0	0									0	0
	For conditions quantified from 1 image, the other images of the same condition appear similar to the first one.

## Sheet: Figure 5e
Figure 5e
	A-P length of infection areas (mm)
	Replicate 1					Replicate 2
Animal	LUAb6	LUAb7	∆opgH	∆pgm1		LUAb6	LUAb7	∆opgH	∆pgm1
1	0.36963	0.107379	0.0487121	0.407592		0.463292	0.206623	0.226859	0.359689
2	0.196524	0.0427893	0.101068	0.451491		0.354465	0.0488953	0.144879	0.300277
3	0.332209	0.224162	0.251737	0.40311		0.388868	0.0981006	0.312275	0.314464
4	0.26183	0.200143	0.227211	0.34603		0.423713	0.154338	0.111284	0.374673
5	0.486175	0.0672123	0.118581	0.508279		0.479937	0.108101	0.0681798	0.432914
6	0.436474	0.297631	0.12106	0.410725		0.387709	0.113602	0.0559335	0.237572
7	0.317392	0.0395538	0.351386	0.186217		0.257643	0.108503	0.0857927	0.276815
8	0.483448	0.0944043	0.242477	0.468595		0.287528	0.292325	0.0646078	0.371168
9	0.518514	0.18245	0.285312	0.334819		0.383443	0.157935	0.244506	0.264507
10	0.508449	0.171492	0.151809	0.521659		0.358895	0.340966	0.053976	0.389348
11	0.516864	0.129447	0.137965	0.531349		0.311098	0.0680085	0.103298	0.392445
12	0.486581	0.315597	0.121169	0.189318		0.303637	0.0401902	0.345911	0.285822
13	0.555899	0.162647	0.109069	0.384485		0.347163	0.112223	0.0334693	0.440224
14	0.508775	0.0783531	0.0993482	0.254044		0.611371	0.203967	0.157477	0.23716
15	0.364042	0.303576	0.327246	0.398223		0.321252	0.104586	0.125554	0.210211
16	0.517428	0.124389	0.325548	0.468868		0.392493	0.185073	0.180551	0.307881
17	0.275092	0.0699043	0.397858	0.472576		0.36564	0.2859	0.0949969	0.386147
18	0.290381	0.223384	0.126319	0.424209		0.386382	0.0917657	0.135625	0.255092
19	0.499941	0.242072	0.149814	0.166499		0.368487	0.21694	0.0957232	0.446122
20	0.425868	0.0841419	0.327987	0.261228		0.315113	0.155762	0.194145	0.429035
21	0.419867	0.37547	0.188998	0.253132		0.317662	0.152792	0.105733	0.263474
22	0.295201	0.130248	0.216239	0.384537		0.631901	0.235509	0.291339	0.26121
23	0.510772	0.282006	0.300643	0.421484		0.407398	0.140796	0.0421052	0.350661
24	0.273202	0.10362	0.16406	0.474754		0.346903	0.246231	0.259503	0.283431
25	0.229348	0.200559	0.256935	0.18897		0.394766	0.0833203	0.14293	0.394046
26	0.270872	0.321624	0.168772	0.450045		0.323528	0.073239	0.289003	0.204137
27	0.497903	0.16791	0.221063	0.485322		0.3846	0.0685398	0.353786	0.556921
28	0.493011	0.251134	0.181523	0.127313		0.435533	0.151545	0.132151	0.231819
29	0.228839	0.157473	0.19988	0.539362		0.366709	0.107191	0.178876	0.575224
30	0.445535	0.172412	0.22397	0.295438		0.48502	0.0908174	0.155806	0.473013
31	0.581003	0.340158	0.198934	0.179714		0.486472	0.0740941	0.0616856	0.281635
32	0.287882	0.139769	0.0870387	0.436128		0.188738	0.044207	0.114299	0.361343
33	0.197843	0.253987		0.476607
34		0.0746884		0.587489
35		0.148325		0.382649
36				0.521044

## Sheet: Sup. Figure 4b
Supplementary Figure 4b
Normalized AP length of infection areas
LUAb6	LUAb7
0.470483	0.3021
0.555032	0.586838
0.571224	0.3514
0.666916	0.612727
0.552726	0.326847
0.645154	0.188226
0.715555	0.0777555
0.584159	0.513786
0.576739	0.573631
0.372474	0.0410993
0.561497	0.401134
0.710979	0.574193
0.553387	0.163328
0.444456	0.350908
0.217191	0.588016
0.604434	0.523336
0.510177	0.507096
0.614125	0.167563
0.40814	0.0404461
0.228087	0.249201
0.611366	0.583391
0.667368	0.557665
0.557829	0.623661
0.638308	0.432874
0.598854	0.0784387
0.646325	0.197285
0.221737
0.394635
0.521006
0.51059

## Sheet: Sup. Figure 5c, e-g
Supplementary Figure 5c												Supplementary Figure 5e
Unblinded												Filament length (mm)
	24hpi - 1st	38hpi - 1st	48hpi - 2nd	48hpi - 1st	24hpi - 2nd	38hpi - 2nd	16hpi - 1st	16 hpi - 2nd				Replicate 1		Replicate 2
short filaments	1	1	2	0	4	6	3	2				WT	LUAb7 (R17C)	WT	LUAb7 (R17C)
long filaments	1	0	0	0	1	1	0	1				58.202	5.518	71.772	5.134
filled coccobaccili	126	136	86	127	103	125	118	90				54.852	4.408	55.649	6.381
total number of animals	128	137	88	127	108	132	121	93				55.246	6.52	55.739	4.459
												34.352	5.144	79.206	6.661
	LUAb7 time course											28.095	5.519	53.223	7.47
Time (hpi)	short filaments		long filaments		coccobacilli							42.746	4.024	28.717	7.02
0	0	0	0	0	0	0						46.608	5.011	40.429	6.325
16	2.47934	2.15054	0	1.07527	97.5207	96.7742						41.551	4.833	62.039	7.286
24	0.78125	3.7037	0.78125	0.925926	98.4375	95.3704						40.781	4.974	46.811	4.834
38	0.729927	4.54545	0	0.757576	99.2701	94.697						38.906	4.571	30.157	6.533
48	2.27273	0	0	0	97.7273	100						29.934	5.748	28.894	4.246
												22.691	7.307	50.771	5.565
Supplementary Figure 5f												31.193	4.862	38.508	6.766
Life span												22.161	5.464	72.884	5.854
	WT			LUAb7			OP50					15.135	6.613	60.681	6.007
day	Replicate 1	Replicate 2	Replicate 3	Replicate 1	Replicate 2	Replicate 3	Replicate 1	Replicate 2	Replicate 3			15.344	4.489	58.904	4.307
1	30/30	30/30	57/57	30/30	29/29	59/59	30/30	30/30	60/60			11.749	4.415	61.517	4.571
2	30/30	24/30	25/57	25/28	23/29	26/59	29/29	29/29	60/60			64.009	5.206	65.415	4.187
3	4/30	13/30	10/57	7/27	10/29	6/59	29/29	28/29	60/60			77.409	4.912	39.726	4.125
4	1/29	4/30	5/57	1/27	3/29	3/59	29/29	21/29	58/58			29.581	4.391	71.81	11.031
5	0/29	0/30	1/57	0/27	1/29	2/59	24/28	11/29	44/58			31.469	7.172	18.582	7.5
6			0/57		0/29	0/59	13/28	4/29	16/58			41.167	8.629	42.13	4.955
7							5/28	2/29	4/58			17.929	6.318	55.034	7.18
8							4/28	1/29	0/58			16.446	7.364	46.173	8.191
9							0/28	0/29				16.149	4.575	91.301	8.119
Total number of animals	29	30	57	27	29	59	28	29	58			33.146	7.105	64.091	4.691
Life span (percentage)												13.055	5.522	53.702	7.22
1	100	100	100	100	100	100	100	100	100			14.226	5.216	46.401	7.008
2	100	80	43.8596	89.2857	79.3103	44.0678	100	100	100			48.793	6.156	52.328	5.492
3	13.3333	43.3333	17.5439	25.9259	34.4828	10.1695	100	96.5517	100			51.396	4.586	45.846	5.224
4	3.44828	13.3333	8.77193	3.7037	10.3448	5.08475	100	72.4138	100			28.657	4.609	49.218	5.59
5	0	0	1.75439	0	3.44828	3.38983	85.7143	37.931	75.8621			32.128	4.899	27.348	6.252
6			0		0	0	46.4286	13.7931	27.5862			30.034	6.651	31.906	6.879
7							17.8571	6.89655	6.89655			30.091	4.879	19.647	5.773
8							14.2857	3.44828	0			64.194	6.527	82.309	7.525
9							0	0				44.456	5.281	21.191	7.296
												33.452	5.651	24.031	14.071
Any missing animals from the original starting numbers are due to disappearance or stuck to the wall												18.87		20.688	10.91
												47.469		40.853	9.771
Supplementary Figure 5g												50.943		54.457	11.428
Brood size												50.103		129.835	7.702
	WT		LUAb7		OP50							40.634		97.725	10.294
day	Replicate 2	Replicate 3	Replicate 2	Replicate 3	Replicate 2	Replicate 3						49.149		71.354	9.782
1	241	270	298	322	290	781						100.112		42.343	7.23
2	88	153	174	249	637	1635						102.795		52.507	8.828
3	12	4	10	5	694	1184						72.612		48.668	8.87
4	0	1	1	2	326	473						89.092		49.226	9.641
5	0	0	1	0	120	151						75.332		82.502	8.194
6	0	0	0	0	26	22						23.65		50.339	11.076
7	0		0		4							25.095		49.483
total number of animals	30	57	29	59	29	58						23.056		30.019
progeny per animal	11	8	17	10	72	73						56.929		56.803
												43.443		53.471
												51.99		85.016
												29.087		48.934
												39.99		62.071
												55.105		83.369
												34.251		96.052
												26.781		84.225
												18.556		88.562
												32.101		54.556
												104.783		38.429
												115.565		52.127
												68.551		59.471
												95.551		55.631
												51.28		67.916
												57.987		51.55
												113.487		51.064
												74.528		82.377
												101.136		86.635
												55.529		52.947
												68.234		41.144
												48.202
												52.296
												80.766
												75.961
												57.118
												51.658
												71.721
												58.644

[truncated: 3 more sheets: Sup. Figure 7, Sup. Figure 8, Ba localization_TEM quantified]
